# Supplementary material for: Prevalence of Venous Thromboembolism in Intensive Care Units: A Meta-Analysis
Source: J Clin Med. 2022 Nov 11;11(22):6691. doi: 10.3390/jcm11226691 (PMC9698016; doi:10.3390/jcm11226691)
Supplement: Supplementary file 1 [file jcm-11-06691-s001.zip]

Archive with 1 entries (1 files):
- jcm-1992480-supplementary.pdf
